# Supplementary material for: Allelic Variants of CRISPR/Cas9 Induced Mutation in an Inositol Trisphosphate 5/6 Kinase Gene Manifest Different Phenotypes in Barley
Source: Plants (Basel). 2020 Feb 5;9(2):195. doi: 10.3390/plants9020195 (PMC7076722; doi:10.3390/plants9020195)
Supplement: Supplementary file 1 [file plants-09-00195-s001.zip]

Archive with 8 entries (7 files):
- Supplement/
- Supplement/Figure S1.jpg
- Supplement/Figure S2.tif
- Supplement/Figure S3.docx
- Supplement/Figure S4.docx
- Supplement/Figure S5.docx
- Supplement/File S1.zip
- Supplement/Table S1.docx
